# Supplementary material for: The Impact of Indoles Activating the Aryl Hydrocarbon Receptor on Androgen Receptor Activity in the 22Rv1 Prostate Cancer Cell Line
Source: Int J Mol Sci. 2022 Dec 28;24(1):502. doi: 10.3390/ijms24010502 (PMC9820252; doi:10.3390/ijms24010502)
Supplement: Supplementary file 1 [file ijms-24-00502-s001.zip]

Archive with 1 entries (1 files):
- ijms-2049810-supplementary.pdf
